# Supplementary material for: UV-Crosslinked Poly(N-isopropylacrylamide) Interpenetrated into Chitosan Structure with Enhancement of Mechanical Properties Implemented as Anti-Fouling Materials
Source: Gels. 2023 Dec 25;10(1):20. doi: 10.3390/gels10010020 (PMC10815207; doi:10.3390/gels10010020)
Supplement: Supplementary file 1 [file gels-10-00020-s001.zip]

Archive with 1 entries (1 files):
- gels-2759749-supplementary.pdf
